# Supplementary material for: Polarization of Type 1 Macrophages Is Associated with the Severity of Viral Encephalitis Caused by Japanese Encephalitis Virus and Dengue Virus
Source: Cells. 2021 Nov 15;10(11):3181. doi: 10.3390/cells10113181 (PMC8621422; doi:10.3390/cells10113181)
Supplement: Supplementary file 1 [file cells-10-03181-s001.zip]

Archive with 1 entries (1 files):
- cells-1432574-supplementary.pdf
